# Supplementary material for: Clinical Method Applied to Focused Ultrasound: The Case of Wells’ Score and Echocardiography in the Emergency Department: A Systematic Review and a Meta-Analysis
Source: Medicina (Kaunas). 2021 Jul 28;57(8):766. doi: 10.3390/medicina57080766 (PMC8400535; doi:10.3390/medicina57080766)
Supplement: Supplementary file 1 [file medicina-57-00766-s001.zip]

Archive with 1 entries (1 files):
- medicina-1258730-supplementary.pdf
